# Supplementary material for: Characterization of the nasal and oral microbiota of detection dogs
Source: PLoS One. 2017 Sep 21;12(9):e0184899. doi: 10.1371/journal.pone.0184899 (PMC5608223; doi:10.1371/journal.pone.0184899)
Supplement: S1 Table — (XLSX) [file pone.0184899.s001.xlsx]

## Sheet: Sheet1
S1 Table: Metadata of study subjects in cohort 1
ID	Study	Follow Up	Gender	Location	Age (in yrs)	Breed	Nasal samples	Oral samples	Diet
1	Cohort 1	Yes	M	California	2	Labrador	no	yes	Eukanuba_Large_Breed_Adult
2	Cohort 1	Yes	M	California	2	Labrador	yes	yes	Eukanuba_Large_Breed_Adult
3	Cohort 1	Yes	F	Alabama	1	Labrador	yes	yes	Purina_Pro_Plan_Sport_All_Life_Stages_Performance_30/20_Formula_Dry_Dog_Food
4	Cohort 1	Yes	F	Alabama	7	Labrador	yes	yes	Purina_Pro_Plan_Sport_All_Life_Stages_Performance_30/20_Formula_Dry_Dog_Food
5	Cohort 1	Yes	M	Alabama	5	Labrador	yes	yes	Purina_Pro_Plan_Sport_All_Life_Stages_Performance_30/20_Formula_Dry_Dog_Food
6	Cohort 1	Yes	F	Alabama	1	Labrador	yes	yes	Purina_Pro_Plan_Sport_All_Life_Stages_Performance_30/20_Formula_Dry_Dog_Food
7	Cohort 1	No	F	Georgia	6	English_Pointer	no	yes	Eukanuba_Premium_Performance
8	Cohort 1	Yes	F	Georgia	3	English_Pointer	no	yes	Eukanuba_Premium_Performance
9	Cohort 1	No	F	Alabama	1	Labrador	no	yes	Purina_Pro_Plan_Sport_All_Life_Stages_Performance_30/20_Formula_Dry_Dog_Food
10	Cohort 1	No	F	Alabama	1	Labrador	yes	yes	Purina_Pro_Plan_Sport_All_Life_Stages_Performance_30/20_Formula_Dry_Dog_Food
11	Cohort 1	Yes	M	Georgia	3	English_Pointer	yes	yes	Eukanuba_Premium_Performance
12	Cohort 1	Yes	M	Georgia	7	English_Pointer	yes	yes	Eukanuba_Premium_Performance
13	Cohort 1	Yes	F	Alabama	1	Labrador	yes	yes	Purina_Pro_Plan_Sport_All_Life_Stages_Performance_30/20_Formula_Dry_Dog_Food
14	Cohort 1	Yes	F	California	2	Labrador-Golden_Cross	yes	yes	Eukanuba_Large_Breed_Adult
15	Cohort 1	Yes	F	Georgia	10	English_Setter	yes	yes	Eukanuba_Premium_Performance
16	Cohort 1	Yes	F	Georgia	5	English_Pointer	yes	yes	Eukanuba_Premium_Performance
17	Cohort 1	Yes	F	Alabama	1	Labrador	yes	yes	Purina_Pro_Plan_Sport_All_Life_Stages_Performance_30/20_Formula_Dry_Dog_Food
18	Cohort 1	Yes	F	Georgia	8	English_Pointer	yes	yes	Eukanuba_Premium_Performance
19	Cohort 1	No	F	Alabama	1	Labrador	yes	yes	Purina_Pro_Plan_Sport_All_Life_Stages_Performance_30/20_Formula_Dry_Dog_Food
20	Cohort 1	Yes	M	Georgia	5	English_Pointer	yes	yes	Eukanuba_Premium_Performance
21	Cohort 1	Yes	F	California	2	Labrador-Golden_Cross	yes	yes	Eukanuba_Large_Breed_Adult
22	Cohort 1	Yes	M	California	2	Labrador-Golden_Cross	no	yes	Eukanuba_Large_Breed_Adult
23	Cohort 1	Yes	F	Texas	2	Terrier_Mix	no	yes	Purina_Lamb+Rice/Rawhide_Treats
24	Cohort 1	No	M	Georgia	3	English_Pointer	yes	yes	Eukanuba_Premium_Performance
25	Cohort 1	Yes	F	Alabama	1	Labrador	yes	yes	Purina_Pro_Plan_Sport_All_Life_Stages_Performance_30/20_Formula_Dry_Dog_Food
26	Cohort 1	Yes	F	Alabama	1	Labrador	yes	yes	Purina_Pro_Plan_Sport_All_Life_Stages_Performance_30/20_Formula_Dry_Dog_Food
27	Cohort 1	No	F	Alabama	1	Labrador	yes	yes	Purina_Pro_Plan_Sport_All_Life_Stages_Performance_30/20_Formula_Dry_Dog_Food
28	Cohort 1	Yes	F	Alabama	1	Labrador	yes	yes	Purina_Pro_Plan_Sport_All_Life_Stages_Performance_30/20_Formula_Dry_Dog_Food
29	Cohort 1	Yes	M	California	2	Labrador	yes	yes	Eukanuba_Large_Breed_Adult
30	Cohort 1	Yes	M	Alabama	5	German_Shorthaired_Pointer	yes	yes	Purina_Pro_Plan_Sport_All_Life_Stages_Performance_30/20_Formula_Dry_Dog_Food
31	Cohort 1	Yes	F	California	2	Labrador-Golden_Cross	yes	yes	Eukanuba_Premium_Performance
32	Cohort 1	Yes	M	Alabama	1	Labrador	yes	yes	Purina_Pro_Plan_Sport_All_Life_Stages_Performance_30/20_Formula_Dry_Dog_Food
33	Cohort 1	Yes	F	California	2	Labrador	no	yes	Eukanuba_Large_Breed_Adult
34	Cohort 1	Yes	F	California	2	Labrador-Golden_Cross	yes	yes	Eukanuba_Premium_Performance_plus_1_fish_oil
35	Cohort 1	Yes	M	California	2	Labrador-Golden_Cross	no	yes	Eukanuba_Large_Breed_Adult
36	Cohort 1	No	F	Texas	7	German_Shepherd	yes	yes	Purina_Joint_mobility
37	Cohort 1	Yes	F	Georgia	3	English_Pointer	yes	yes	Eukanuba_Premium_Performance
38	Cohort 1	Yes	M	Georgia	6	English_Pointer	yes	yes	Eukanuba_Premium_Performance
39	Cohort 1	Yes	M	Georgia	5	English_Pointer	yes	yes	Eukanuba_Premium_Performance
40	Cohort 1	Yes	M	California	2	Labrador-Golden_Cross	no	yes	Eukanuba_Large_Breed_Adult
41	Cohort 1	Yes	F	Georgia	5	English_Pointer	yes	no	Eukanuba_Premium_Performance
42	Cohort 1	Yes	M	Alabama	1	Labrador	yes	yes	Purina_Pro_Plan_Sport_All_Life_Stages_Performance_30/20_Formula_Dry_Dog_Food
43	Cohort 1	Yes	F	Alabama	1	Labrador	yes	yes	Purina_Pro_Plan_Sport_All_Life_Stages_Performance_30/20_Formula_Dry_Dog_Food
44	Cohort 1	No	F	Alabama	1	Labrador	yes	yes	Purina_Pro_Plan_Sport_All_Life_Stages_Performance_30/20_Formula_Dry_Dog_Food
45	Cohort 1	Yes	M	Alabama	1	Labrador	yes	yes	Purina_Pro_Plan_Sport_All_Life_Stages_Performance_30/20_Formula_Dry_Dog_Food
46	Cohort 1	Yes	F	Alabama	1	Labrador	yes	yes	Purina_Pro_Plan_Sport_All_Life_Stages_Performance_30/20_Formula_Dry_Dog_Food
47	Cohort 1	No	M	Alabama	1	Labrador	yes	yes	Purina_Pro_Plan_Sport_All_Life_Stages_Performance_30/20_Formula_Dry_Dog_Food
48	Cohort 1	Yes	M	Alabama	1	Labrador	yes	yes	Purina_Pro_Plan_Sport_All_Life_Stages_Performance_30/20_Formula_Dry_Dog_Food
49	Cohort 1	Yes	F	Texas	12	Labrador	yes	yes	Purina_Lamb+Rice/Rawhide_Treats
50	Cohort 1	Yes	F	Alabama	4	Labrador	yes	yes	Purina_Pro_Plan_Sport_All_Life_Stages_Performance_30/20_Formula_Dry_Dog_Food
51	Cohort 1	Yes	F	Georgia	8	English_Pointer	yes	yes	Eukanuba_Premium_Performance
52	Cohort 1	Yes	F	Texas	3	Boston_Terrier	no	yes	Purina_Joint_mobility/Scraps/Purina_Treats
53	Cohort 1	Yes	F	California	2	Labrador-Golden_Cross	no	yes	Eukanuba_Large_Breed_Adult
54	Cohort 1	Yes	F	California	2	Labrador-Golden_Cross	no	yes	Eukanuba_Excel_Adult
55	Cohort 1	Yes	F	Alabama	1	Labrador	yes	yes	Purina_Pro_Plan_Sport_All_Life_Stages_Performance_30/20_Formula_Dry_Dog_Food
56	Cohort 1	No	M	Texas	10	Labrador	yes	no	Purina_Lamb+Rice/Rawhide_Treats
57	Cohort 1	Yes	M	California	2	Labrador	yes	yes	Eukanuba_Large_Breed_Adult
58	Cohort 1	Yes	M	Alabama	1	Labrador	yes	yes	Purina_Pro_Plan_Sport_All_Life_Stages_Performance_30/20_Formula_Dry_Dog_Food
59	Cohort 1	Yes	M	Alabama	6	Labrador	yes	yes	Purina_Pro_Plan_Sport_All_Life_Stages_Performance_30/20_Formula_Dry_Dog_Food
60	Cohort 1	Yes	F	Texas	9	Miniature_Australian_Shepherd	no	yes	Purina_Joint_mobility
61	Cohort 1	Yes	M	Texas	2	Mixed	no	yes	Purina_Pro_Plan_Adult_Savor_Chick_and_Rice/Rawhide_bones
62	Cohort 1	Yes	M	Alabama	4	German_Wirehaired_Pointer	yes	yes	Purina_Pro_Plan_Sport_All_Life_Stages_Performance_30/20_Formula_Dry_Dog_Food
63	Cohort 1	Yes	M	California	2	Labrador-Golden_Cross	yes	yes	Eukanuba_Large_Breed_Adult
64	Cohort 1	No	F	Georgia	5	English_Pointer	yes	yes	Eukanuba_Premium_Performance
65	Cohort 1	Yes	M	Texas	12	Weimaraner	yes	yes	Purina_Pro_Plan_Adult_Savor_Chick_and_Rice/Rawhide_bones
66	Cohort 1	Yes	M	Georgia	6	English_Pointer	yes	yes	Eukanuba_Premium_Performance
67	Cohort 1	Yes	M	Georgia	1	English_Pointer	yes	yes	Eukanuba_Premium_Performance
68	Cohort 1	Yes	F	Georgia	1	English_Pointer	yes	yes	Eukanuba_Premium_Performance
69	Cohort 1	Yes	F	Georgia	1	English_Pointer	yes	yes	Eukanuba_Premium_Performance
70	Cohort 1	Yes	M	Georgia	1	English_Pointer	yes	yes	Eukanuba_Premium_Performance
71	Cohort 1	Yes	M	Georgia	1	English_Pointer	yes	yes	Eukanuba_Premium_Performance
72	Cohort 1	No	M	Georgia	4	English_Pointer	yes	yes	Eukanuba_Premium_Performance
73	Cohort 1	Yes	F	California	2	Labrador-Golden_Cross	yes	yes	Eukanuba_Large_Breed_Adult
74	Cohort 1	No	M	Georgia	5	English_Pointer	yes	yes	Eukanuba_Premium_Performance
75	Cohort 1	No	F	Georgia	8	English_Pointer	no	yes	Eukanuba_Premium_Performance
76	Cohort 1	Yes	M	Georgia	5	English_Pointer	yes	yes	Eukanuba_Premium_Performance
77	Cohort 1	Yes	M	Texas	3	Maltese	yes	yes	Purina_kibbles
78	Cohort 1	Yes	M	California	2	Labrador-Golden_Cross	yes	yes	Eukanuba_Premium_Performance
79	Cohort 1	Yes	F	California	2	Labrador-Golden_Cross	yes	yes	Eukanuba_Large_Breed_Adult
80	Cohort 1	Yes	M	California	2	Labrador-Golden_Cross	yes	yes	Eukanuba_Large_Breed_Adult
81	Cohort 1	Yes	F	California	2	Labrador-Golden_Cross	yes	yes	Eukanuba_Large_Breed_Adult
