# Supplementary material for: Characterization of the nasal and oral microbiota of detection dogs
Source: PLoS One. 2017 Sep 21;12(9):e0184899. doi: 10.1371/journal.pone.0184899 (PMC5608223; doi:10.1371/journal.pone.0184899)
Supplement: S2 Table — (XLSX) [file pone.0184899.s002.xlsx]

## Sheet: Sheet1
S2 Table: Metadata of study subjects in cohort 2
ID	Study	Gender	Discipline	Age (in yrs)	Breed	Nasal sample	Oral sample	follow-up nasal sample	follow-up oral sample
1	Cohort 2	M	SP-E	2	Mix	yes	yes	yes	yes
2	Cohort 2	M	SP-E	2	German Shepherd	yes	yes	no	no
3	Cohort 2	M	P-NDD	5	German Shepherd	no	yes	no	yes
4	Cohort 2	M	SP-E	6	Belgian Malnois	no	yes	no	yes
5	Cohort 2	F	P-NDD	5	Belgian Malnois	yes	yes	yes	yes
6	Cohort 2	M	SP-E	0.5	German Shepherd	no	yes	no	yes
7	Cohort 2	M	VWD-E	3	Labrador Retriever	yes	yes	no	yes
8	Cohort 2	F	SP-E	1	Labrador Retriever	yes	yes	yes	yes
9	Cohort 2	M	VWD-E	1	Labrador Retriever	no	yes	no	yes
10	Cohort 2	F	VWD-E	1	Labrador Retriever	yes	yes	no	yes
11	Cohort 2	M	VWD-E	1	Labrador Retriever	yes	yes	yes	yes
12	Cohort 2	M	P-NDD	1	German Shepherd	yes	yes	yes	yes
13	Cohort 2	M	P-NDD	2	Belgian Malnois	yes	yes	no	no
14	Cohort 2	M	P-NDD	4	Belgian Malnois	yes	yes	no	yes
15	Cohort 2	M	VWD-E	1	Labrador Retriever	yes	yes	yes	yes
16	Cohort 2	M	SP-E	3	Belgian Malnois	no	yes	no	yes
17	Cohort 2	M	P-NDD	5	German Shepherd	yes	yes	yes	yes
18	Cohort 2	M	P-NDD	1	Belgian Malnois	no	yes	no	yes
20	Cohort 2	M	SP-E	1	Springer cross	yes	yes	yes	yes
21	Cohort 2	M	P-NDD	5	German Shepherd	yes	yes	no	yes
22	Cohort 2	F	VWD-E	1	Labrador cross	yes	yes	yes	yes
23	Cohort 2	M	VWD-E	1	Labrador cross	no	yes	no	yes
24	Cohort 2	M	VWD-E	1	Labrador Retriever	yes	yes	no	no
25	Cohort 2	M	SP-E	2	Labrador Retriever	yes	yes	yes	yes
26	Cohort 2	F	SP-E	1	Labrador Retriever	yes	yes	no	no
27	Cohort 2	M	VWD-E	1	Labrador Retriever	yes	yes	yes	yes
28	Cohort 2	M	SP-E	1	Labrador Retriever	yes	yes	no	no
29	Cohort 2	F	SP-E	2	Golden Retriever	no	yes	no	yes
30	Cohort 2	F	SP-E	3	German Shepherd	no	yes	no	yes
31	Cohort 2	F	SP-E	5	Belgian Malnois	yes	yes	no	no
32	Cohort 2	F	P-NDD	4	Belgian Malnois	yes	yes	yes	yes
33	Cohort 2	F	SP-E	1	Labrador Retriever	yes	yes	yes	yes
34	Cohort 2	M	SP-E	3	Belgian Malnois	yes	yes	no	yes
35	Cohort 2	M	P-NDD	5	Belgian Malnois	yes	yes	no	no
36	Cohort 2	F	SP-E	1	Labrador Retriever	yes	yes	yes	yes
37	Cohort 2	M	P-NDD	2	Belgian Malnois	no	yes	no	yes
38	Cohort 2	M	SP-E	1	Belgian Malnois	yes	yes	yes	yes
39	Cohort 2	M	P-NDD	2	German Shepherd	yes	yes	yes	yes
40	Cohort 2	M	P-NDD	1	Belgian Malnois	yes	yes	yes	yes
41	Cohort 2	F	SP-E	1	Labrador Retriever	no	yes	no	yes
42	Cohort 2	M	SP-E	2	German Shepherd	no	yes	no	yes
43	Cohort 2	M	P-NDD	1	Belgian Malnois	yes	yes	no	yes
44	Cohort 2	F	SP-E	1	Labrador Retriever	yes	yes	yes	yes
45	Cohort 2	M	SP-E	1	Labrador Retriever	yes	yes	no	yes
46	Cohort 2	F	SP-E	2	Labrador Retriever	yes	yes	yes	yes
47	Cohort 2	F	P-NDD	5	German Shepherd	yes	yes	yes	yes
