# Supplementary material for: Characterization of the nasal and oral microbiota of detection dogs
Source: PLoS One. 2017 Sep 21;12(9):e0184899. doi: 10.1371/journal.pone.0184899 (PMC5608223; doi:10.1371/journal.pone.0184899)
Supplement: S3 Table — (XLSX) [file pone.0184899.s003.xlsx]

## Sheet: Sheet1
S3 Table. Relative percentages of the most abundant bacterial groups at the various phylogenetic levels (phylum, class, order, family, genus)
	Range (Minimum %-Maximum %)			Medians (%)
	Nasal	Oral		Nasal	Oral	P-value*
Phylum
GN02	0-52.6	0-7.7		2.2	1.1	<0.001
SR1	0-0.3	0-3.9		0	0.1	0.001
Chloroflexi	0-2.2	0-1.3		0	0	<0.001
Firmicutes	0-35.1	0.2-16.8		2.7	5.7	<0.001
[Thermi]	0-0.8	0-0.4		0	0	0.511
Proteobacteria	2.5-99.8	2.9-70.8		42.3	21.1	<0.001
Acidobacteria	0-6.9	0-0.1		0	0	<0.001
Tenericutes	0-83.8	0-36.7		1.3	3.3	0.034
Fusobacteria	0-1.2	0-9.7		0	1	<0.001
Actinobacteria	0-13	0-2.8		0.8	0.4	<0.001
Bacteroidetes	0-85.7	19.6-89.7		20.8	58.1	<0.001
Chlorobi	0-0.1	0-.0.4		0	0	<0.001
TM7	0-1.4	0-2		0	0.3	0.024
Spirochaetes	0-1.4	0-2		0	0.2	0.003
Class
Alphaproteobacteria	0-59.7	0-3.7		0.2	0	<0.001
Epsilonproteobacteria	0-1.1	0-6.7		0	0.4	0.001
Erysipelotrichi	0-13.2	0-8.7		0	0	<0.001
Actinobacteria	0-13	0-2.6		0.6	0.4	<0.001
TM7-3	0-1.4	0-2.0		0	0.3	0.054
Fusobacteriia	0-1.2	0-9.7		0	1	<0.001
Mollicutes	0-83.8	0-36.7		1.3	3.3	0.191
Betaproteobacteria	0-29.4	0.4-39		0.1	5.7	0.001
BD1-5	0-52.6	0-7.7		2.2	1.1	<0.001
Deinococci	0-0.8	0-0.4		0	0	0.464
Coriobacteriia	0-0.6	0-0.3		0	0	<0.001
Spirochaetes	0-1.3	0-2		0	0.2	0.037
Bacilli	0-5.2	0-6.9		0.3	1	<0.001
Nitriliruptoria	0-0	0-0.5		0	0	<0.001
Deltaproteobacteria	0-3.1	0-0.8		0	0	0.001
Bacteroidia	0-77	2.8-84.2		3.3	36	<0.001
Clostridia	0-33.9	0-10		2	3.4	<0.001
Flavobacteriia	0-85.4	2.1-63.2		8.1	12.8	<0.001
Anaerolineae	0-2.2	0-1.3		0	0	<0.001
OPB56	0-0.1	0-0.4		0	0	<0.001
SR1;c_	0-0.3	0-3.9		0	0.1	0.026
Gammaproteobacteria	0.8-99.7	1.8-50		39.7	13.9	0.002
Order
Actinomycetales	0-13	0-2.6		0.6	0.4	0.001
Coriobacteriales	0-0.6	0-0.3		0	0	0.001
Euzebyales	0-0	0-0.5		0	0	<0.001
Bacteroidales	0-77	2.8-84.2		3.3	36	<0.001
Flavobacteriales	0-85.4	2.1-63.2		8.1	12.8	0.096
OPB56;o_	0-0.1	0-0.4		0	0	<0.001
Anaerolineales	0-0.2	0-1.3		0	0	0.08
Bacillales	0-2.1	0-3.2		0	0	0.004
Gemellales	0-0.3	0-0.8		0	0.1	<0.001
Lactobacillales	0-3.7	0-6.3		0.2	0.7	<0.001
Turicibacterales	0-0.5	0-0.7		0	0	0.129
Clostridiales	0-33.9	0-10		2	3.4	<0.001
Erysipelotrichales	0-13.2	0-8.7		0	0	0.866
Fusobacteriales	0-1.2	0-9.7		0	1	<0.001
BD1-5;o_	0-52.6	0-7.7		2.2	1.1	0.069
Rhizobiales	0-59.7	0-0.2		0.1	0	<0.001
Rhodobacterales	0-4.2	0-3.3		0	0	0.001
Sphingomonadales	0-8	0-0.3		0	0	0
Betaproteobacteria;o_	0-0	0-0.4		0	0	0.001
Burkholderiales	0-2.7	0-5.6		0	0.3	<0.001
Neisseriales	0-29	0.1-28.3		0	4.6	<0.001
Desulfovibrionales	0-1.1	0-0.8		0	0	<0.001
Campylobacterales	0-1.1	0-6.7		0	0.4	<0.001
Cardiobacteriales	0-13.7	0-10		0.7	0.1	<0.001
Enterobacteriales	0-4.9	0-4.3		0	0	0.043
Pasteurellales	0-1.9	0.4-48.6		0.1	9.5	<0.001
Pseudomonadales	0-99.4	0.1-16.6		35.6	2.3	<0.001
Xanthomonadales	0-1.6	0-1.2		0	0.1	<0.001
SR1;c_;o_	0-0.3	0-3.9		0	0.1	<0.001
Spirochaetes;o_	0-0	0-0.2		0	0	0.024
Spirochaetales	0-1.3	0-1.8		0	0.2	<0.001
TM7-3;o_	0-0.9	0-0.5		0	0.1	<0.001
CW040	0-1	0-1.6		0	0.2	<0.001
Acholeplasmatales	0-1.5	0-1.1		0	0	0.001
Mycoplasmatales	0-83.8	0-36.6		1.2	3.1	0.074
RF39	0-0.2	0-1.3		0	0	<0.001
Deinococcales	0-0.8	0-0.4		0	0	0.003
Family
Actinomycetaceae	0-0.5	0-1.2		0	0.1	<0.001
Corynebacteriaceae	0-6	0-1.5		0	0.1	<0.001
Microbacteriaceae	0-7.5	0-0.8		0.3	0	<0.001
Micrococcaceae	0-10.1	0-0.2		0	0	<0.001
Propionibacteriaceae	0-0.7	0-0.8		0	0	0.002
Coriobacteriaceae	0-0.6	0-0.3		0	0	0.001
Euzebyaceae	0-0	0-0.5		0	0	<0.001
Bacteroidales;Other	0-0.2	0-0.2		0	0	<0.001
Bacteroidales;f_	0-6.3	0-7.6		0	0.4	<0.001
BS11	0-1.7	0-3.8		0	0	<0.001
Bacteroidaceae	0-8.2	0-17.2		0.1	1.8	<0.001
Porphyromonadaceae	0-66.1	2.7-72.6		0.9	23.7	<0.001
Prevotellaceae	0-12.5	0-12.1		0.2	0	0.02
Rikenellaceae	0-0.3	0-0.2		0	0	<0.001
[Odoribacteraceae]	0-0.5	0-1.4		0	0	<0.001
[Paraprevotellaceae]	0-6.2	0-37.8		0.2	2.5	<0.001
Flavobacteriaceae	0-19.8	0.1-39.8		0.1	6.6	<0.001
[Weeksellaceae]	0-85.4	0.3-60.5		5.4	5.8	0.248
OPB56;o_;f_	0-0.1	0-0.4		0	0	<0.001
Anaerolinaceae	0-0.2	0-1.3		0	0	<0.001
Staphylococcaceae	0-1.2	0-3.2		0	0	<0.001
Gemellaceae	0-0.3	0-0.8		0	0.1	<0.001
Aerococcaceae	0-0.5	0-2.8		0	0.2	<0.001
Carnobacteriaceae	0-0.2	0-0.2		0	0	<0.001
Lactobacillaceae	0-0.5	0-2.5		0	0	<0.001
Streptococcaceae	0-3.6	0-5		0.1	0.3	<0.001
Turicibacteraceae	0-0.5	0-0.7		0	0	0.001
Clostridiales;f_	0-4.2	0-1.2		0	0.2	<0.001
Clostridiaceae	0-0.3	0-1.8		0	0	0.101
Lachnospiraceae	0-11.6	0-9.2		0	2.7	<0.001
Peptococcaceae	0-0.1	0-0.2		0	0	<0.001
Peptostreptococcaceae	0-0.2	0-0.5		0	0.1	<0.001
Ruminococcaceae	0-0.6	0-0.4		0	0	0.002
Veillonellaceae	0-1.3	0-0.2		0	0	0.005
[Acidaminobacteraceae]	0-0.3	0-0.7		0	0.1	<0.001
[Mogibacteriaceae]	0-0.1	0-0.2		0	0	<0.001
[Tissierellaceae]	0-33.1	0-1.9		0.4	0.1	0.002
Erysipelotrichaceae	0-13.2	0-8.7		0	0	0.016
Fusobacteriaceae	0-1.1	0-5.9		0	0.6	<0.001
Leptotrichiaceae	0-0.4	0-8.5		0	0.3	<0.001
BD1-5;o_;f_	0-52.6	0-7.7		2.2	1.1	0.011
Methylobacteriaceae	0-59.7	0-0.2		0	0	<0.001
Rhodobacteraceae	0-4.2	0-3.3		0	0	<0.001
Sphingomonadaceae	0-8	0-0.3		0	0	<0.001
Betaproteobacteria;o_;f_	0-0	0-0.4		0	0	<0.001
Alcaligenaceae	0-0.2	0-0.3		0	0	0.001
Burkholderiaceae	0-1.9	0-4.5		0	0.2	<0.001
Comamonadaceae	0-1.2	0-1.2		0	0.1	<0.001
Neisseriaceae	0-29	0.1-28.3		0	4.6	<0.001
Desulfomicrobiaceae	0-1.1	0-0.8		0	0	<0.001
Campylobacteraceae	0-0.8	0-6.6		0	0.3	<0.001
Helicobacteraceae	0-0.3	0-0.5		0	0.1	<0.001
Cardiobacteriales;f_	0-0.2	0-0.1		0	0	<0.001
Cardiobacteriaceae	0-13.4	0-9.9		0.7	0.1	<0.001
Enterobacteriaceae	0-4.9	0-4.3		0	0	<0.001
Pasteurellaceae	0-1.9	0.4-48.6		0.1	9.5	<0.001
Moraxellaceae	0.5-99.4	0.1-16.6		35.6	2	<0.001
Xanthomonadaceae	0-1.6	0-1.2		0	0.1	<0.001
SR1;c_;o_;f_	0-0.3	0-3.9		0	0.1	<0.001
Spirochaetes;o_;f_	0-0	0-0.2		0	0	<0.001
Spirochaetaceae	0-1.3	0-1.8		0	0.2	<0.001
TM7-3;o_;f_	0-0.9	0-0.5		0	0.1	<0.001
CW040;f_	0-1	0-0.7		0	0.1	<0.001
F16	0-0.4	0-0.9		0	0.1	<0.001
Acholeplasmataceae	0-1.5	0-1.1		0	0	<0.001
Mycoplasmataceae	0-83.8	0-36.6		1.2	3.1	0.01
RF39;f_	0-0.2	0-1.3		0	0	<0.001
Deinococcaceae	0-0.8	0-0.4		0	0	0.003
Genus
Actinomyces	0-0.5	0-1.2		0	0.1	<0.001
Corynebacterium	0-6	0-1.5		0	0.1	<0.001
Leucobacter	0-7.5	0-0.6		0.1	0	<0.001
Micrococcaceae_(genus)	0-10	0-0		0	0	<0.001
Kocuria	0-1.9	0-0.2		0	0	<0.001
Propionibacteriaceae_(genus)	0-0	0-0.8		0	0	<0.001
Collinsella	0-0.6	0-0.3		0	0	0.001
Euzebya	0-0	0-0.5		0	0	<0.001
Bacteroidales;Other(genus)	0-0.2	0-0.2		0	0	0.002
Bacteroidales_(genus)	0-6.3	0-7.6		0	0.4	<0.001
BS11_(genus)	0-1.7	0-3.8		0	0	<0.001
Bacteroides	0-8.2	0-17.2		0.1	1.8	<0.001
Porphyromonadaceae;Other(genus)	0-0.2	0-0.2		0	0	0.032
Porphyromonadaceae_(genus)	0-1.7	0-1.2		0	0	0.024
Paludibacter	0-3.4	0-2.3		0	0.2	<0.001
Parabacteroides	0-1.2	0-1.6		0	0	0.001
Porphyromonas	0-63.6	2.7-70.6		0.7	22.5	<0.001
Tannerella	0-4.8	0-2.5		0	0.2	<0.001
Prevotella	0-12.5	0-12.1		0.2	0	0.006
Blvii28	0-0.3	0-0.2		0	0	0.053
Odoribacter	0-0.5	0-1.4		0	0	0.006
CF231	0-4.6	0-0.5		0	0	0.002
[Prevotella]	0-6.2	0-37.8		0.2	2.5	<0.001
Flavobacteriaceae_(genus)	0-9.8	0-23		0	1.2	<0.001
Capnocytophaga	0-11.2	0.1-30.1		0	4.3	<0.001
[Weeksellaceae]_(genus)	0-70.4	0.3-60.5		2	5.8	0.006
Chryseobacterium	0-31.4	0-2.3		0	0	0.006
OPB56_(genus)	0-0.1	0-0.4		0	0	<0.001
SHD-231	0-0.2	0-1.3		0	0	0.044
Gemella	0-0.3	0-0.8		0	0.1	<0.001
Aerococcaceae_(genus)	0-0.5	0-2.8		0	0.2	<0.001
Granulicatella	0-0.1	0-0.2		0	0	0.132
Lactobacillus	0-0.5	0-2.5		0	0	0.004
Streptococcus	0-3.6	0-5		0.1	0.3	<0.001
Clostridiales_(genus)	0-4.2	0-1.2		0	0.2	<0.001
Clostridium	0-0.3	0-1.8		0	0	0.538
Lachnospiraceae_(genus)	0-11.6	0-9.2		0	2.7	<0.001
Peptococcus	0-0.1	0-0.2		0	0	0.195
Peptostreptococcaceae_(genus)	0-0.2	0-0.4		0	0.1	<0.001
Filifactor	0-0.2	0-0.2		0	0	<0.001
Fusibacter	0-0.3	0-0.7		0	0.1	<0.001
Anaerovorax	0-0.1	0-0.1		0	0	0.132
Helcococcus	0-33.1	0-1.8		0.4	0	<0.001
Parvimonas	0-0	0-0.8		0	0	0.001
Tissierella	0-0	0-0.3		0	0	0.036
Erysipelotrichaceae_(genus)	0-0.2	0-0.7		0	0	<0.001
Allobaculum	0-13.2	0-8.6		0	0	0.065
p-75-a5	0-0	0-0.2		0	0	0.036
Fusobacterium	0-1.1	0-5.9		0	0.6	<0.001
Leptotrichiaceae;Other(genus)	0-0.3	0-1.9		0	0	0.006
Leptotrichiaceae_(genus)	0-0.2	0-2.4		0	0	<0.001
Leptotrichia	0-0.1	0-8.4		0	0.1	<0.001
BD1-5_(genus)	0-52.6	0-7.7		2.2	1.1	0.036
Methylobacterium	0-59.7	0-0.2		0	0	<0.001
Paracoccus	0-4.2	0-3		0	0	0.004
Sphingomonas	0-7.9	0-0.2		0	0	0.003
Betaproteobacteria_(genus)	0-0	0-0.4		0	0	0.001
Alcaligenaceae_(genus)	0-0.1	0-0.1		0	0	0.011
Lautropia	0-0.7	0-4.5		0	0.2	<0.001
Comamonadaceae;Other(genus)	0-0.1	0-0.4		0	0	0.018
Comamonadaceae_(genus)	0-0.2	0-0.3		0	0	0.009
Lampropedia	0-0.4	0-0.8		0	0	<0.001
Neisseriaceae;Other(genus)	0-0	0-0.2		0	0	0.001
Neisseriaceae_(genus)	0-17	0-7.2		0	0.8	<0.001
Conchiformibius	0-11.9	0-27.7		0	3.6	<0.001
Kingella	0-0.2	0-0.5		0	0	0.005
Desulfomicrobiaceae_(genus)	0-1.1	0-0.7		0	0	0.001
Desulfomicrobium	0-0.1	0-0.3		0	0	<0.001
Arcobacter	0-0.8	0-6.6		0	0.1	<0.001
Campylobacter	0-0.3	0-1.1		0	0.2	<0.001
Helicobacteraceae;Other(genus)	0-0.3	0-0.5		0	0.1	<0.001
Cardiobacteriaceae_(genus)	0-0.2	0-0.3		0	0	0.084
Cardiobacterium	0-13.4	0-9.8		0.7	0.1	<0.001
Enterobacteriaceae_(genus)	0-2.2	0-0.5		0	0	0.02
Pasteurellaceae;Other(genus)	0-0	0-0.3		0	0	<0.001
Pasteurellaceae_(genus)	0-1.8	0.3-47.8		0.1	8.3	<0.001
Actinobacillus	0-0	0-0.5		0	0	0.003
Aggregatibacter	0-0	0-0.4		0	0	0.001
Haemophilus	0-0.5	0-0.7		0	0	<0.001
Pasteurella	0-1.1	0-2.1		0	0.3	<0.001
Moraxellaceae;Other(genus)	0-0.3	0-0.2		0.1	0	<0.001
Moraxellaceae_(genus)	0-24	0-13		0.3	0	<0.001
Acinetobacter	0-1.7	0-9.1		0	0	0.291
Enhydrobacter	0-1.4	0-9.1		0	0.6	<0.001
Moraxella	0.1-97.8	0-4.3		35	0.8	<0.001
Psychrobacter	0-0	0-0		0	0	1
Xanthomonadaceae_(genus)	0-1.4	0-1.1		0	0.1	<0.001
Luteimonas	0-0.1	0-0.6		0	0	0.017
SR1_(genus)	0-0.3	0-3.9		0	0.1	<0.001
Spirochaetes_(genus)	0-0	0-0.2		0	0	0.013
Treponema	0-1.3	0-1.8		0	0.2	<0.001
TM7_(genus)	0-0.9	0-0.5		0	0.1	<0.001
CW040_(genus)	0-1	0-0.7		0	0.1	<0.001
F16_(genus)	0-0.4	0-0.9		0	0.1	<0.001
Acholeplasma	0-1.5	0-1.1		0	0	0.001
Mycoplasma	0-83.8	0-36.1		1.2	2.9	0.046
Ureaplasma	0-0.1	0-1.8		0	0	<0.001
RF39_(genus)	0-0.2	0-1.3		0	0	<0.001
Deinococcus	0-0.8	0-0.4		0	0	0.006
*P-values were adjusted for multiple comparisons based on the Benjamini and Hochberg False discovery rate
