# Supplementary material for: Characterization of the nasal and oral microbiota of detection dogs
Source: PLoS One. 2017 Sep 21;12(9):e0184899. doi: 10.1371/journal.pone.0184899 (PMC5608223; doi:10.1371/journal.pone.0184899)
Supplement: S5 Table — (XLSX) [file pone.0184899.s005.xlsx]

## Sheet: Sheet1
S5 Table. Relative percentages of the most abundant bacterial groups in the oral samples at the various phylogenetic levels (phylum, class, order, family, genus)
Nasal		Mean				Median
		P-NDD	S-PE	VWD-E		P-NDD	S-PE	VWD-E	P value
Phylum
Acidobacteria		0.02	0.024	0.03		0	0	0	0.93
Actinobacteria		1.61	0.73	1.94		0.87	0.7	0.32	0.93
Armatimonadetes		0.02	0.011	0		0	0	0	0.76
Bacteroidetes		42.19	20.53	24.77		44.06	9.55	22.81	0.7
Chlorobi		0.032	0.023	0.005		0	0	0	0.93
Chloroflexi		0.065	0.017	0		0	0	0	0.7
Firmicutes		10.57	5.6	5.05		3.42	1.86	5.91	0.93
Fusobacteria		0.26	0.52	0.3		0.05	0.16	0.25	0.93
GN02		0.1	0.1	0.93		0	0.02	0.45	0.7
Planctomycetes		0.035	0.099	0		0	0	0	0.7
Proteobacteria		37.98	55.39	53.18		29.71	50.69	51.33	0.7
SR1		0.01	0.067	0.0075		0	0	0	0.93
Spirochaetes		0.038	0.065	0.12		0	0	0.01	0.7
TM7		0.64	0.11	0.15		0.16	0	0.08	0.7
Tenericutes		6.39	16.69	13.5		0.13	0.76	0.55	0.93
Verrucomicrobia		0.033	0.0043	0		0	0	0	0.7
Class
Acidimicrobiia		0.03	0.0057	0		0	0	0	0.93
Acidobacteria6		0.0033	0.013	0.03		0	0	0	0.93
Actinobacteria		1.16	0.59	1.85		0.81	0.7	0.2	0.93
Alphaproteobacteria		0.61	0.89	0.62		0.2	0.49	0.43	0.93
Anaerolineae		0.063	0.011	0		0	0	0	0.93
BD15		0.1	0.1	0.93		0	0.02	0.45	0.93
Bacilli		7.58	1.42	1.14		1.05	0.57	0.68	0.93
Bacteroidia		21.8	14.39	16.59		9.97	4.09	9.09	0.93
Betaproteobacteria		1.58	0.99	7.84		0.6	0.78	0.89	0.93
Clostridia		1.96	2.19	2.48		0.55	0.62	2.81	0.93
Coriobacteriia		0.37	0.12	0.08		0	0.01	0.03	0.98
Cytophagia		0.015	0.014	0.01		0	0	0	0.93
Deltaproteobacteria		0.0067	0.02	0.035		0	0	0	0.93
Epsilonproteobacteria		0.032	0.29	6.85		0.01	0	0.08	0.93
Erysipelotrichi		1.03	1.98	1.43		0.3	0.11	0.46	0.93
Flavobacteriia		20.2	6.07	8.15		7.7	4.53	3.6	0.93
Fusobacteriia		0.26	0.52	0.3		0.05	0.16	0.25	0.93
Gammaproteobacteria		35.74	53.19	37.82		24.52	47.31	38.7	0.93
Mollicutes		6.39	16.69	13.5		0.13	0.76	0.55	0.93
OPB56		0.032	0.023	0.005		0	0	0	0.97
Planctomycetia		0.013	0.099	0		0	0	0	0.93
Saprospirae		0.12	0.023	0.005		0	0	0	0.93
Sphingobacteriia		0.058	0.03	0.0075		0.01	0	0	0.93
Spirochaetes		0.017	0.065	0.12		0	0	0.01	0.93
TM73		0.63	0.11	0.14		0.11	0	0.08	0.93
Thermoleophilia		0.04	0.0071	0.015		0	0	0	0.93
Unclassified.SR1		0.01	0.067	0.0075		0	0	0	0.93
Order
Acidimicrobiales		0.03	0.0057	0		0	0	0	0.98
Actinomycetales		1.14	0.53	1.83		0.81	0.64	0.14	0.98
Aeromonadales		0.0083	0.016	0.0025		0	0	0	0.98
Anaerolineales		0.022	0.011	0		0	0	0	0.98
Bacillales		2.61	0.74	0.64		0.99	0.24	0.07	0.98
Bacteroidales		21.8	14.39	16.59		9.97	4.09	9.09	0.98
Bifidobacteriales		0.017	0.055	0.017		0	0	0	0.98
Burkholderiales		0.86	0.6	0.33		0.18	0.27	0.26	0.98
CW040		0.037	0.049	0.01		0	0	0	0.98
Campylobacterales		0.032	0.29	6.85		0.01	0	0.08	0.98
Cardiobacteriales		0.35	2.79	10.56		0.08	1.07	3.68	0.48
Caulobacterales		0.07	0.037	0.06		0	0	0.02	0.98
Clostridiales		1.96	2.19	2.48		0.55	0.62	2.81	0.98
Coriobacteriales		0.37	0.12	0.08		0	0.01	0.03	0.98
Cytophagales		0.015	0.014	0.01		0	0	0	0.98
Enterobacteriales		0.091	0.0029	0.005		0	0	0	0.98
Erysipelotrichales		1.03	1.98	1.43		0.3	0.11	0.46	0.98
Flavobacteriales		20.2	6.07	8.15		7.7	4.53	3.6	0.98
Fusobacteriales		0.26	0.52	0.3		0.05	0.16	0.25	0.98
Gemellales		0.012	0.019	0.015		0	0	0	0.98
Gemmatales		0.012	0.098	0		0	0	0	0.98
Lactobacillales		4.87	0.54	0.44		0.42	0.24	0.25	0.98
Mycoplasmatales		6.37	16.63	13.5		0.13	0.38	0.54	0.98
Neisseriales		0.72	0.38	7.5		0.28	0.21	0.43	0.98
Pasteurellales		14.22	5.85	2.13		1.82	0.3	0.82	0.98
Pseudomonadales		20.38	43.4	24.12		4.11	27.6	15.54	0.98
RF39		0.012	0.059	0.0025		0	0	0	0.98
Rhizobiales		0.34	0.46	0.2		0.14	0.12	0.05	0.98
Rhodobacterales		0.023	0.014	0.005		0	0	0	0.98
Rhodospirillales		0.012	0.039	0.018		0	0	0	0.98
Saprospirales		0.12	0.023	0.005		0	0	0	0.98
Solirubrobacterales		0.03	0.0057	0.015		0	0	0	0.98
Sphingobacteriales		0.058	0.03	0.0075		0.01	0	0	0.98
Sphingomonadales		0.16	0.34	0.34		0.02	0.03	0.19	0.98
Spirochaetales		0.017	0.065	0.12		0	0	0.01	0.98
Turicibacterales		0.09	0.12	0.048		0	0.02	0	0.98
Unclassified		0.0083	0.024	0.028		0	0.01	0.02	0.98
Unclassified.BD15		0.1	0.1	0.93		0	0.02	0.45	0.98
Unclassified.OPB56		0.032	0.023	0.005		0	0	0	0.98
Unclassified.SR1		0.01	0.067	0.0075		0	0	0	0.98
Unclassified.TM73		0.58	0.051	0.12		0.1	0	0.03	0.98
Xanthomonadales		0.68	1.12	1		0.04	0.2	0.17	0.98
Family
Acidaminobacteraceae		0.005	0.03	0.0075		0	0	0	0.99
Actinomycetaceae		0.12	0.066	0.042		0.03	0.01	0.05	0.99
Aerococcaceae		0.12	0.11	0.075		0.07	0.05	0.03	0.99
Alcaligenaceae		0.027	0.067	0.058		0.01	0	0	0.99
Alicyclobacillaceae		0.2	0.14	0.052		0.01	0.03	0.05	0.99
Anaerolinaceae		0.022	0.011	0		0	0	0	0.99
Bacillaceae		0.0067	0.054	0		0	0	0	0.99
Bacteroidaceae		3.66	1.79	1.35		0.8	0.82	0.48	0.99
Bifidobacteriaceae		0.017	0.055	0.017		0	0	0	0.99
Bradyrhizobiaceae		0.017	0.0071	0.012		0	0	0	0.99
Burkholderiaceae		0.45	0.057	0.04		0	0	0	0.99
Campylobacteraceae		0.028	0.078	0.13		0	0	0	0.99
Cardiobacteriaceae		0.35	2.76	10.44		0.08	1.06	3.54	0.47
Carnobacteriaceae		0.005	0.023	0.022		0	0	0	0.99
Caulobacteraceae		0.07	0.037	0.06		0	0	0.02	0.99
Chitinophagaceae		0.12	0.021	0.005		0	0	0	0.99
Clostridiaceae		0.087	0.1	0.04		0	0.01	0.02	0.99
Comamonadaceae		0.34	0.45	0.2		0.08	0.07	0.21	0.99
Coriobacteriaceae		0.37	0.12	0.08		0	0.01	0.03	0.99
Corynebacteriaceae		0.58	0.15	1.52		0.11	0.09	0.01	0.99
Cytophagaceae		0.015	0.014	0.01		0	0	0	0.99
Dermabacteraceae		0.01	0.016	0.0025		0	0	0	0.99
Dietziaceae		0.023	0.0071	0		0	0	0	0.99
Enterobacteriaceae		0.091	0.0029	0.005		0	0	0	0.99
Enterococcaceae		0.057	0.0043	0		0	0	0	0.99
Erysipelotrichaceae		1.03	1.98	1.43		0.3	0.11	0.46	0.99
Erythrobacteraceae		0.005	0.016	0.01		0	0	0	0.99
F16		0.02	0.017	0.0075		0	0	0	0.99
Flavobacteriaceae		9.94	2.8	2.71		2.06	1.39	3.04	0.99
Fusobacteriaceae		0.25	0.46	0.22		0.02	0.06	0.21	0.99
Gemellaceae		0.012	0.019	0.015		0	0	0	0.99
Gemmataceae		0.01	0.098	0		0	0	0	0.99
Helicobacteraceae		0.0033	0.22	6.72		0	0	0.04	0.99
Lachnospiraceae		1.56	1.57	1.44		0.02	0.26	1.15	0.99
Lactobacillaceae		0.077	0.32	0.12		0	0.02	0.02	0.99
Leptotrichiaceae		0.0083	0.061	0.078		0	0	0.01	0.99
Methylobacteriaceae		0.29	0.42	0.17		0.11	0.09	0.05	0.99
Microbacteriaceae		0.052	0.047	0.11		0	0.02	0.02	0.99
Micrococcaceae		0.042	0.016	0.005		0	0	0	0.99
Micromonosporaceae		0.0017	0.0071	0.03		0	0	0	0.99
Mogibacteriaceae		0.0033	0.027	0.0075		0	0	0	0.99
Moraxellaceae		20.24	43.11	24.04		4	27.36	15.54	0.99
Mycoplasmataceae		6.37	16.63	13.5		0.13	0.38	0.54	0.99
Neisseriaceae		0.72	0.38	7.5		0.28	0.21	0.43	0.99
Nocardioidaceae		0.022	0.023	0.0075		0	0	0	0.99
Oxalobacteraceae		0.038	0.027	0.023		0	0	0	0.99
Paraprevotellaceae		2.34	2.59	0.92		0.09	0.35	0.34	0.99
Pasteurellaceae		14.22	5.85	2.13		1.82	0.3	0.82	0.99
Peptococcaceae		0.005	0.011	0.022		0	0	0	0.99
Peptostreptococcaceae		0.04	0.041	0.032		0	0	0.03	0.99
Planococcaceae		0.084	0.017	0.0075		0	0	0	0.99
Porphyromonadaceae		5.9	6.63	7.87		0.34	1.75	0.74	0.99
Prevotellaceae		9.86	3.12	6.35		0.26	0.3	0.48	0.99
Propionibacteriaceae		0.2	0.1	0.055		0.08	0.02	0.01	0.99
Pseudomonadaceae		0.043	0.12	0.0025		0	0.01	0	0.99
Pseudonocardiaceae		0	0.027	0.0025		0	0	0	0.99
Rhodobacteraceae		0.023	0.014	0.005		0	0	0	0.99
Rhodospirillaceae		0.005	0.039	0.01		0	0	0	0.99
Ruminococcaceae		0.08	0.063	0.07		0	0	0	0.99
S247		0.0017	0.18	0.078		0	0	0	0.99
Sphingobacteriaceae		0.043	0.03	0.0075		0.01	0	0	0.99
Sphingomonadaceae		0.16	0.32	0.33		0.02	0.03	0.19	0.99
Spirochaetaceae		0.017	0.065	0.12		0	0	0.01	0.99
Staphylococcaceae		2.32	0.53	0.58		0.57	0.07	0.01	0.99
Streptococcaceae		4.58	0.076	0.22		0.18	0.01	0.13	0.99
Succinivibrionaceae		0.0083	0.016	0.0025		0	0	0	0.99
Tissierellaceae		0.12	0.09	0.79		0	0.01	0.36	0.99
Turicibacteraceae		0.09	0.12	0.048		0	0.02	0	0.99
Unclassified		0.15	0.26	0.12		0.04	0.15	0.07	0.99
Unclassified.Acidimicrobiales		0.03	0	0		0	0	0	0.99
Unclassified.BD15		0.1	0.1	0.93		0	0.02	0.45	0.99
Unclassified.Bacteroidales		0.0083	0.071	0.028		0	0	0	0.99
Unclassified.CW040		0.017	0.031	0.0025		0	0	0	0.99
Unclassified.Cardiobacteriales		0	0.036	0.11		0	0.01	0.08	0.43
Unclassified.Clostridiales		0.038	0.039	0.025		0.01	0	0	0.99
Unclassified.OPB56		0.032	0.023	0.005		0	0	0	0.99
Unclassified.RF39		0.012	0.059	0.0025		0	0	0	0.99
Unclassified.SR1		0.01	0.067	0.0075		0	0	0	0.99
Unclassified.Solirubrobacterales		0.028	0.0043	0		0	0	0	0.99
Unclassified.TM73		0.58	0.051	0.12		0.1	0	0.03	0.99
Unclassified.envOPS12		0.042	0	0		0	0	0	0.99
Unclassified.iii115		0.0033	0.0043	0.03		0	0	0	0.99
Veillonellaceae		0.005	0.16	0.035		0	0	0	0.99
Weeksellaceae		10.26	3.27	5.44		2.67	1.75	1.05	0.99
Xanthomonadaceae		0.68	1.12	0.98		0.04	0.2	0.17	0.99
Genus
Acinetobacter		0.08	0.049	0.0025		0	0	0	0.98
Actinomyces		0.12	0.066	0.042		0.03	0.01	0.05	0.98
Aggregatibacter		0.3	0.35	0.07		0	0	0.01	0.98
Alicyclobacillus		0.2	0.14	0.052		0.01	0.03	0.05	0.99
Allobaculum		0.7	1.92	1.29		0.01	0.04	0.46	0.98
Anaerococcus		0.035	0.037	0.0025		0	0	0	0.98
Arcobacter		0.0067	0.04	0.005		0	0	0	0.98
Bacteroides		2.96	1.78	1.35		0.8	0.82	0.48	0.98
Blautia		0.16	0.076	0.052		0	0.02	0.02	0.98
Campylobacter		0.022	0.037	0.13		0	0	0	0.98
Capnocytophaga		7.2	1.64	1.76		0.82	0.6	2.02	0.98
Cardiobacterium		0.15	2.13	9.78		0.03	0.8	2.84	0.43
Catenibacterium		0.045	0.0057	0.015		0	0	0	0.98
Caulobacter		0.058	0.029	0.057		0	0	0.01	0.91
Chryseobacterium		0.13	0.28	0		0	0	0	0.85
Clostridium		0.05	0.034	0.01		0	0	0	0.98
Collinsella		0.36	0.12	0.073		0	0.01	0	0.98
Conchiformibius		0.36	0.087	5.32		0.06	0.03	0.16	0.98
Corynebacterium		0.58	0.15	1.52		0.11	0.09	0.01	0.98
Dorea		0.078	0.03	0.052		0	0	0	0.98
Enhydrobacter		0.24	0.26	0.058		0.04	0.05	0.05	0.99
Enterococcus		0.055	0.0043	0		0	0	0	0.62
Eubacterium		0.16	0.026	0.07		0	0	0	0.98
Facklamia		0.068	0.034	0.0025		0	0	0	0.91
Faecalibacterium		0.035	0.034	0.04		0	0	0	0.98
Flavisolibacter		0.1	0.0057	0		0	0	0	0.98
Flavobacterium		0.071	0.083	0.0075		0	0	0	0.98
Fusibacter		0.005	0.03	0.0075		0	0	0	0.98
Fusobacterium		0.25	0.46	0.22		0.02	0.06	0.2	0.98
Gemmata		0.005	0.098	0		0	0	0	0.98
Haemophilus		2.38	2.14	0.39		0.08	0.02	0.02	0.98
Helcococcus		0.065	0.016	0.67		0	0	0.06	0.62
Helicobacter		0.0033	0.22	6.7		0	0	0.03	0.62
Jeotgalicoccus		0.11	0.04	0		0	0	0	0.85
Lactobacillus		0.077	0.32	0.12		0	0.02	0.02	0.98
Lampropedia		0.045	0.023	0.05		0.02	0	0.01	0.98
Lautropia		0.45	0.056	0.04		0	0	0	0.99
Leucobacter		0.04	0.043	0.11		0	0	0.02	0.91
Limnohabitans		0.027	0.027	0.012		0	0	0	0.98
Mannheimia		0.19	0.092	0.045		0	0	0.01	0.86
Methylobacterium		0.29	0.42	0.17		0.11	0.09	0.05	0.98
Moraxella		16.93	36.3	17.37		3.33	22.88	9.61	0.85
Mycoplasma		6.37	16.63	13.48		0.13	0.38	0.5	0.98
Paludibacter		0.04	0.02	0.012		0.01	0	0	0.98
Parabacteroides		0.035	0.11	0.01		0	0	0	0.98
Pasteurella		0.14	0.11	0.062		0.04	0.02	0.04	0.98
Peptoniphilus		0	0.026	0.096		0	0	0	0.91
Phascolarctobacterium		0.005	0.13	0.032		0	0	0	0.98
Porphyromonas		5.49	6.4	7.76		0.17	1.71	0.74	0.98
Prevotella		12.06	5.36	6.75		4.16	0.95	0.91	0.98
Propionibacterium		0.14	0.086	0.055		0.08	0.02	0.01	0.98
Pseudomonas		0.043	0.11	0.0025		0	0.01	0	0.86
Pseudoxanthomonas		0.04	0.26	0.21		0	0	0	0.98
Psychrobacter		0.56	0.6	0.29		0.12	0.48	0.16	0.91
Riemerella		0	0	2.89		0	0	0	0.62
Ruminococcus		0.055	0.0086	0.015		0	0	0	0.98
Sneathia		0.0033	0.033	0.042		0	0	0	0.91
Sphingobacterium		0.03	0.014	0		0.01	0	0	0.62
Sphingomonas		0.088	0.2	0.065		0	0.03	0.09	0.98
Staphylococcus		2.18	0.49	0.58		0.24	0	0.01	0.86
Streptococcus		4.58	0.076	0.22		0.18	0.01	0.13	0.98
Sutterella		0.013	0.049	0.058		0	0	0	0.98
Suttonella		0.11	0.041	0.02		0	0	0.01	0.98
Tannerella		0.11	0.096	0.084		0	0	0	0.86
Treponema		0.017	0.065	0.12		0	0	0.01	0.91
Turicibacter		0.09	0.12	0.048		0	0.02	0	0.98
Unclassified		4.06	6.85	4.65		1.12	5.86	4.53	0.85
Unclassified.Aerococcaceae		0.027	0.063	0.06		0	0	0	0.98
Unclassified.BD15		0.1	0.1	0.93		0	0.02	0.45	0.86
Unclassified.Bacillaceae		0	0.048	0		0	0	0	0.91
Unclassified.Bacteroidales		0.0083	0.071	0.028		0	0	0	0.98
Unclassified.CW040		0.017	0.031	0.0025		0	0	0	0.98
Unclassified.Cardiobacteriaceae		0.071	0.0071	0.005		0	0	0	0.98
Unclassified.Cardiobacteriales		0	0.036	0.11		0	0.01	0.08	0.29
Unclassified.Clostridiaceae		0.043	0.068	0.03		0	0	0.01	0.98
Unclassified.Clostridiales		0.038	0.039	0.025		0.01	0	0	0.91
Unclassified.Comamonadaceae		0.2	0.34	0.1		0.03	0.01	0.07	0.98
Unclassified.Enterobacteriaceae		0.091	0	0		0	0	0	0.29
Unclassified.Erysipelotrichaceae		0.1	0.023	0.042		0.01	0	0.02	0.98
Unclassified.F16		0.02	0.017	0.0075		0	0	0	0.98
Unclassified.Flavobacteriaceae		2.67	1	0.95		0.09	0.22	0.38	0.98
Unclassified.Lachnospiraceae		1.23	1.39	1.3		0.02	0.16	1.06	0.98
Unclassified.Moraxellaceae		0.45	1.15	2.92		0.11	0.68	2.67	0.86
Unclassified.Neisseriaceae		0.28	0.21	1.9		0.08	0.08	0.15	0.98
Unclassified.OPB56		0.032	0.023	0.005		0	0	0	0.98
Unclassified.Oxalobacteraceae		0.02	0.014	0.015		0	0	0	0.98
Unclassified.Paraprevotellaceae		0.14	0.35	0.51		0	0	0	0.98
Unclassified.Pasteurellaceae		10.17	2.17	1.42		1.3	0.2	0.68	0.62
Unclassified.Peptostreptococcaceae		0.035	0.026	0.022		0	0	0.01	0.98
Unclassified.Planococcaceae		0.081	0.01	0.0075		0	0	0	0.98
Unclassified.Porphyromonadaceae		0.23	0	0		0	0	0	0.86
Unclassified.Propionibacteriaceae		0.058	0.019	0		0	0	0	0.86
Unclassified.RF39		0.012	0.059	0.0025		0	0	0	0.98
Unclassified.Ruminococcaceae		0.045	0.029	0.028		0	0	0	0.98
Unclassified.S247		0.0017	0.18	0.078		0	0	0	0.91
Unclassified.SR1		0.01	0.067	0.0075		0	0	0	0.98
Unclassified.Sphingomonadaceae		0.058	0.12	0.26		0	0	0.04	0.98
Unclassified.TM73		0.58	0.051	0.12		0.1	0	0.03	0.91
Unclassified.Weeksellaceae		10.13	2.96	2.53		2.62	1.75	1.05	0.98
Unclassified.Xanthomonadaceae		0.61	0.85	0.77		0.03	0.18	0.12	0.98
*P-values were adjusted for multiple comparisons based on the Benjamini and Hochberg False discovery rate
