# Supplementary material for: Characterization of the nasal and oral microbiota of detection dogs
Source: PLoS One. 2017 Sep 21;12(9):e0184899. doi: 10.1371/journal.pone.0184899 (PMC5608223; doi:10.1371/journal.pone.0184899)
Supplement: S6 Table — (XLSX) [file pone.0184899.s006.xlsx]

## Sheet: Sheet1
S6 Table. ANOSIM analyses on available metavariables for detection dogs (cohort 2)
Variable	Weighted		Unweighted
	R value	P value	R value	P value
Nasal
Age group	-0.0311	0.601	-0.1337	0.96
Breed	-0.0051	0.448	0.1099	0.077
Sex	0.071	0.178	0.0149	0.325
Oral
Age group	0.0971	0.049	0.1388	0.018
Breed	0.0996	0.013	0.0313	0.013
Sex	-0.054	0.875	-0.0577	0.879
